# Supplementary material for: Facultative parthenogenesis validated by DNA analyses in the green anaconda (Eunectes murinus)
Source: PLoS One. 2017 Dec 13;12(12):e0189654. doi: 10.1371/journal.pone.0189654 (PMC5728508; doi:10.1371/journal.pone.0189654)
Supplement: S1 Table — (XLSX) [file pone.0189654.s001.xlsx]

## Sheet: S1 Table 1
S1 Table. Estimated allele frequencies of Eunectes murinus markers.
Locus	EmuTri001				EmuTri002				EmuTri003				EmuTri004				EmuTri005				EmuTri006				EmuTri007				EmuTri008
	Allele name	No of obs.	Freq.		Allele name	No of obs.	Freq.		Allele name	No of obs.	Freq.		Allele name	No of obs.	Freq.		Allele name	No of obs.	Freq.		Allele name	No of obs.	Freq.		Allele name	No of obs.	Freq.		Allele name	No of obs.	Freq.
Allele 1	219	1	0.0833333		178	1	0.0833333		161	1	0.0833333		153	1	0.0833333		184	1	0.0833333		124	1	0.0833333		151	1	0.0833333		175	2	0.166667
Allele 2	222	1	0.0833333		181	1	0.0833333		167	8	0.666667		156	1	0.0833333		187	2	0.166667		127	2	0.166667		154	5	0.416667		184	3	0.25
Allele 3	225	3	0.25		184	1	0.0833333		170	2	0.166667		159	4	0.333333		196	3	0.25		130	2	0.166667		157	1	0.0833333		187	2	0.166667
Allele 4	228	4	0.333333		187	2	0.166667		173	1	0.0833333		162	2	0.166667		199	1	0.0833333		139	2	0.166667		160	3	0.25		190	2	0.166667
Allele 5	231	1	0.0833333		190	3	0.25						165	1	0.0833333		202	2	0.166667		142	2	0.166667		163	1	0.0833333		193	1	0.0833333
Allele 6	240	1	0.0833333		193	1	0.0833333						168	2	0.166667		211	2	0.166667		145	1	0.0833333		166	1	0.0833333		196	2	0.166667
Allele 7	243	1	0.0833333		196	2	0.166667						171	1	0.0833333		214	1	0.0833333		148	1	0.0833333
Allele 8					199	1	0.0833333														160	1	0.0833333
Total no of alleles observed	7				8				4				7				7				8				6				6
Locus	EmuTri009				EmuTri011				EmuTri013				EmuTri014				EmuTri015				EmuTri016				EmuTri017				EmuTri018
	Allele name	No of obs.	Freq.		Allele name	No of obs.	Freq.		Allele name	No of obs.	Freq.		Allele name	No of obs.	Freq.		Allele name	No of obs.	Freq.		Allele name	No of obs.	Freq.		Allele name	No of obs.	Freq.		Allele name	No of obs.	Freq.
Allele 1	150	3	0.25		144	1	0.0833333		151	4	0.333333		198	2	0.166667		177	9	0.75		161	5	0.416667		132	1	0.0833333		215	2	0.166667
Allele 2	153	1	0.0833333		147	2	0.166667		154	2	0.166667		201	3	0.25		180	2	0.166667		167	2	0.166667		135	3	0.25		218	1	0.0833333
Allele 3	156	2	0.166667		153	1	0.0833333		157	1	0.0833333		204	1	0.0833333		183	1	0.0833333		170	1	0.0833333		138	4	0.333333		221	1	0.0833333
Allele 4	159	1	0.0833333		156	2	0.166667		163	1	0.0833333		207	2	0.166667						173	2	0.166667		144	3	0.25		224	3	0.25
Allele 5	162	2	0.166667		159	3	0.25		166	4	0.333333		210	2	0.166667						179	1	0.0833333		150	1	0.0833333		230	3	0.25
Allele 6	165	3	0.25		162	2	0.166667						213	1	0.0833333						185	1	0.0833333						233	1	0.0833333
Allele 7					171	1	0.0833333						219	1	0.0833333														236	1	0.0833333
Allele 8
Total no of alleles observed	6				7				5				7				3				6				5				7
